# Supplementary material for: Comparative Microbiome Analysis of Three Epidemiologically Important Tick Species in Latvia
Source: Microorganisms. 2023 Jul 31;11(8):1970. doi: 10.3390/microorganisms11081970 (PMC10458549; doi:10.3390/microorganisms11081970)
Supplement: Supplementary file 1 [file microorganisms-11-01970-s001.zip]

Archive with 5 entries (5 files):
- Suppl.Table_S1_abundance.pdf
- Suppl_Figure_S1_Tick_Map2.tif
- Suppl_Figure_S4_.pdf
- Suppl_Fig_S2_blank.tif
- Suppl_Fig_S3_norm_libsizes_.pdf
